# Supplementary material for: Revisiting Schistosoma mansoni Micro-Exon Gene (MEG) Protein Family: A Tour into Conserved Motifs and Annotation
Source: Biomolecules. 2023 Aug 22;13(9):1275. doi: 10.3390/biom13091275 (PMC10526429; doi:10.3390/biom13091275)
Supplement: Supplementary file 1 [file biomolecules-13-01275-s001.zip]

Archive with 1 entries (1 files):
- biomolecules-2542735-supplementary.pdf
